# Supplementary material for: Synaptotagmin 13 Is Highly Expressed in Estrogen Receptor-Positive Breast Cancer
Source: Curr Oncol. 2021 Oct 12;28(5):4080–92. doi: 10.3390/curroncol28050346 (PMC8535095; doi:10.3390/curroncol28050346)
Supplement: Supplementary file 1 [file curroncol-28-00346-s001.zip]

Archive with 1 entries (1 files):
- curroncol-1405597-supplementary.pdf
